# Supplementary material for: A β-Arrestin 2-Biased Dopamine Receptor Type 2 (DRD2) Agonist Is More Efficacious Than Cabergoline in Reducing Cell Proliferation in PRL-Secreting but Not in Non-Functioning Pituitary Tumor Cells
Source: Cancers (Basel). 2023 Jun 16;15(12):3218. doi: 10.3390/cancers15123218 (PMC10296728; doi:10.3390/cancers15123218)
Supplement: Supplementary file 1 [file cancers-15-03218-s001.zip]

Archive with 2 entries (2 files):
- cancers-2378280-supplementary.pdf
- File S1.pdf
